# Supplementary material for: Comparative evaluation of molecular technologies for the identification of prevalent non-tuberculous mycobacteria in pulmonary infections: a systematic review and meta-analysis
Source: Ann Med. 2026 Feb 10;58(1):2626123. doi: 10.1080/07853890.2026.2626123 (PMC12895907; doi:10.1080/07853890.2026.2626123)
Supplement: Supplementary File 1 QUADAS2 Q and A.xlsx [file IANN_A_2626123_SM3153.xlsx]

## Sheet: QUADAS2 Q&A
Study	Patient Selection			Index Test		Reference Standard		Flow and Timing				Overall risk of bias
	1. Was a consecutive or random sample of patients enrolled?	2. Was a case-control design avoided?	3. Did the study avoid inappropriate exclusions?	1. Were the index test results interpreted without knowledge of the results of the reference standard?	2. If a threshold was used, was it pre-specified?	1. Is the reference standard likely to correctly classify the target condition?	2. Were the reference standard results interpreted without knowledge of the results of the index test?	1. Was there an appropriate interval between index test(s) and reference standard?	2. Did all patients receive a reference standard?	3. Did patients receive the same reference standard?	4. Were all patients included in the analysis?
MALDI
A. Alcolea-Medina 2019	Yes	Yes	Yes	Unclear	Yes	Yes	Unclear	Yes	Yes	Yes	Yes	Moderate
J. Guiraud 2025	Yes	Yes	Yes	Unclear	Yes	Yes	Unclear	Yes	Yes	Yes	Yes	Moderate
BA. Brown-Elliott 2019	Yes	Yes	Yes	Unclear	Yes	Yes	Unclear	Yes	Yes	Yes	Yes	Moderate
M. Markanović 2023	Yes	Yes	Yes	Unclear	Yes	No	Unclear	Yes	Yes	Yes	Yes	High
GE. Genc 2018	Unclear	Yes	Unclear	Unclear	Yes	Yes	Unclear	Yes	Yes	Yes	Yes	Moderate
B. Rodríguez-Sánchez 2015	Yes	Yes	Yes	Unclear	Yes	Yes	Unclear	Yes	Yes	Yes	Yes	Moderate
I. Mareković 2016	Unclear	Yes	Unclear	Unclear	Yes	Yes	Unclear	Yes	Yes	Yes	Yes	Moderate
Y. Zhu 2024	Yes	Yes	Yes	Unclear	Yes	Yes	Unclear	Yes	Yes	Yes	Yes	Moderate
IY. Yoo 2021	Yes	Yes	Yes	Unclear	Yes	Yes	Unclear	Yes	Yes	Yes	Yes	Moderate
I. Akyar 2018	No	Yes	Unclear	Unclear	Yes	Yes	Unclear	Yes	Yes	Yes	Yes	High
L. Luo 2018	Yes	Yes	Yes	Unclear	Yes	Yes	Unclear	Yes	Yes	Yes	Yes	Moderate
D. Rodríguez-Temporal 2023	Yes	Yes	Yes	Unclear	Yes	Yes	Unclear	Yes	Yes	Yes	Yes	Moderate
JY. Chien 2016	Unclear	Yes	Yes	Unclear	Yes	Unclear	Unclear	Yes	Yes	Yes	Yes	Moderate
G. Tudó 2015	Yes	Yes	Yes	Yes	Yes	Yes	Yes	Yes	Yes	Yes	Yes	Low
PJ. Ceyssens 2017	Yes	Yes	Unclear	Unclear	Yes	Yes	Unclear	Yes	Yes	Yes	Yes	Moderate
P. Quinlan 2015	Unclear	Yes	Unclear	Unclear	Yes	Yes	Unclear	Yes	Yes	Yes	Yes	Moderate
J. Kehrmann 2016	No	Yes	Yes	Unclear	Yes	Yes	Unclear	Unclear	Yes	Yes	Yes	High
E. Miller 2018	Unclear	Yes	Unclear	Unclear	Yes	Yes	Unclear	Yes	Yes	Yes	Yes	Moderate
E. Oliva 2021	Unclear	Yes	Unclear	Unclear	Yes	Yes	Unclear	Yes	Yes	Yes	Yes	Moderate
L. Luo 2022	Yes	Yes	Yes	Unclear	Yes	Yes	Unclear	Yes	Yes	Yes	Yes	Moderate
M. Kodana 2016	Yes	Yes	Yes	Unclear	Yes	Yes	Unclear	Yes	Yes	Yes	Yes	Moderate
PCR
J. Lin 2022	Yes	Yes	Yes	Unclear	Yes	Yes	Unclear	Yes	Yes	Yes	Yes	Moderate
B. Luukinen 2024	Yes	Yes	Yes	Unclear	Yes	Yes	Unclear	Yes	Yes	Yes	Yes	Moderate
SH. Kim 2020	Unclear	Yes	Yes	Unclear	Yes	Yes	Unclear	Yes	Yes	Yes	Yes	Moderate
ADS. Peixoto 2020	Unclear	Yes	Yes	Unclear	Yes	Yes	Unclear	Yes	Yes	Yes	Yes	Moderate
Ö. Appak 2018	Unclear	Yes	Yes	Unclear	Yes	Yes	Unclear	Yes	Yes	Yes	Yes	Moderate
AD. Khosravi 2024	Unclear	Yes	Yes	Unclear	Yes	Yes	Unclear	Yes	Yes	Yes	Yes	Moderate
Q. Zhang 2021	No	Yes	Yes	Unclear	Yes	Yes	Unclear	Yes	Yes	Yes	Yes	High
M. Yang 2016	Yes	Yes	Yes	Yes	Yes	Yes	Yes	Yes	Yes	Yes	Yes	Low
HY. Wang 2014	Unclear	Yes	No	Unclear	Yes	Yes	Unclear	Yes	Yes	Yes	Yes	High
HY. Wang 2015	Unclear	Yes	Yes	Unclear	Yes	Yes	Unclear	Yes	Yes	Yes	Yes	Moderate
KL. Leung 2009	Yes	Yes	Yes	Yes	Yes	Yes	Yes	Yes	Yes	Yes	Yes	Low
W. Cheunoy 2005	Unclear	Yes	Yes	Unclear	Yes	Yes	Unclear	Yes	Yes	Yes	Yes	Moderate
HJ. Huh 2014	Yes	Yes	Yes	Unclear	Yes	Yes	Unclear	Yes	Yes	Yes	Yes	Moderate
Y. Uwamino 2023	Yes	Yes	Yes	Unclear	Yes	Yes	Unclear	Yes	Yes	Yes	Yes	Moderate
CH. Cha 2014	Yes	Yes	Yes	Unclear	Yes	Yes	Unclear	Yes	Yes	Yes	Yes	Moderate
J. Guiraud 2025 (Duplicated)
Sequencing
K. Fukushima 2023	Yes	Yes	Yes	Yes	Yes	Yes	Unclear	Yes	Yes	Yes	Yes	Moderate
J. Wang 2023	Unclear	Yes	Yes	Unclear	Yes	No	No	Yes	No	No	No	High
X. Yu 2023	Unclear	Yes	Yes	Unclear	Yes	Yes	Unclear	Yes	Yes	Yes	Yes	Moderate
DNA chip
HU. Schildhaus 2022	Yes	Yes	Yes	Unclear	Yes	Yes	Unclear	Yes	Yes	Yes	Yes	Moderate
H. Fang 2019	Yes	Yes	Yes	Unclear	Yes	Yes	Unclear	Yes	Yes	Yes	Yes	Moderate
J. Liu 2012	Unclear	Yes	Yes	Unclear	Yes	Yes	Unclear	Yes	Yes	Yes	Yes	Moderate
MR. Lee 2012	Yes	Yes	Yes	Unclear	Yes	Yes	Unclear	Yes	Yes	Yes	Yes	Moderate
Y. Pang 2011	Yes	Yes	Yes	Unclear	Yes	Yes	Unclear	Yes	Yes	Yes	Yes	Moderate
DNA strip
M. Yang 2016 (Duplicated)
B. Rodríguez-Sánchez 2015 (Duplicated)
HU. Schildhaus 2022 (Duplicated)
AS. Lee 2009	No	Yes	Yes	Yes	Yes	Yes	Unclear	Yes	Yes	Yes	Yes	High
Others
G. Xiao 2020	Unclear	Yes	Yes	Unclear	Yes	Yes	Unclear	Yes	Yes	Yes	Yes	Moderate
H. Li 2009	Yes	Yes	Yes	Unclear	Yes	Yes	Unclear	Yes	Yes	Yes	Yes	Moderate
HY. Wang 2017	Yes	Yes	Yes	Unclear	Yes	Yes	Unclear	Yes	Yes	Yes	Yes	Moderate
H. Wang 2010	No	Yes	Yes	Unclear	Yes	Yes	Unclear	Yes	Yes	Yes	Yes	High
Subspecies Identification
AB. Pranada 2017	Unclear	Yes	Yes	Unclear	Yes	Yes	Unclear	Yes	Yes	Yes	Yes	Moderate
E. Lecorche 2018	Yes	Yes	Yes	Unclear	Yes	Yes	Unclear	Yes	Yes	Yes	Yes	Moderate
LE. Epperson 2018	Unclear	Yes	Yes	Unclear	Yes	Yes	Unclear	Yes	Yes	Yes	Yes	Moderate
M. Yoshida 2021	Unclear	Yes	Yes	Unclear	Yes	Yes	Unclear	Yes	Yes	Yes	Yes	Moderate
MS. Fangous 2014	Unclear	Yes	Yes	Unclear	Yes	Yes	Unclear	Yes	Yes	Yes	Yes	Moderate
A. Godmer 2024	No	Yes	Yes	Unclear	Yes	Yes	Unclear	Yes	Yes	Yes	Yes	High
J. Kehrmann 2016	No	Yes	Yes	Unclear	Yes	Yes	Unclear	Yes	Yes	Yes	Yes	High
D. Rodríguez-Temporal 2023	Yes	Yes	Yes	Unclear	Yes	Yes	Unclear	Yes	Yes	Yes	Yes	Moderate
SP. Buckwalter 2023	Unclear	Yes	Yes	Unclear	Yes	Yes	Unclear	Yes	Yes	Yes	Yes	Moderate
SP. Tseng 2013	Yes	Yes	Yes	Unclear	Yes	Yes	Unclear	Yes	Yes	Yes	Yes	Moderate
