# Supplementary material for: Comparative evaluation of molecular technologies for the identification of prevalent non-tuberculous mycobacteria in pulmonary infections: a systematic review and meta-analysis
Source: Ann Med. 2026 Feb 10;58(1):2626123. doi: 10.1080/07853890.2026.2626123 (PMC12895907; doi:10.1080/07853890.2026.2626123)
Supplement: Supplementary File 4 Comparison of Drug susceptibility among species.xlsx [file IANN_A_2626123_SM3151.xlsx]

## Sheet: SGM
Slowly Grwoing Mycobacteria
Antibiotics	Amikacin			Clarithromycin			Ethambutol			Rifampicin
	R	I	S	R	I	S	R	I	S	R	I	S
M. avium (%)	41 (4.28)	145 (15.12)	773 (80.60)	68 (6.13)	21 (1.89)	1020 (91.98)	155 (69.20)	54 (24.10)	15 (6.70)	32 (18.58)	40 (21.98)	110 (60.44)
M. chimaera (%)	7 (12.96)	8 (14.82)	39 (72.22)	6 (11.11)	0 (0)	48 (88.89)	0 (0)	0 (0)	0 (0)	0 (0)	0 (0)	0 (0)
M. intracellulare (%)	42 (4.80)	99 (11.30)	735 (83.90)	50 (5.75)	18 (2.07)	801 (92.18)	50 (19.61)	98 (38.43)	107 (41.96)	32 (12.55)	45 (17.65)	178 (69.80)
M. kansasii (%)	2 (2.22)	3 (3.33)	85 (94.45)	0 (0)	0 (0)	124 (100)	7 (25.93)	1 (3.70)	19 (70.37)	4 (4.94)	0 (0)	77 (95.06)
Summary	92 (4.65)	255 (12.89)	1632 (82.46)	124 (5.75)	39 (1.81)	1993 (92.44)	212 (41.90)	153 (30.24)	141 (27.86)	68 (13.13)	85 (16.41)	365 (70.46)
Antibiotics	M. avium vs M. chimaera		M. avium vs M. intracellulare		M. chimaera vs M. intracellulare		M. kansasii vs M. avium		M. kansasii vs M. chimaera		M. kansasii vs M. intracellulare
	c2	p-value	c2	p-value	c2	p-value	c2	p-value	c2	p-value	c2	p-value
Amikacin	8.548	0.003	0.286	0.593	6.8	0.009	0.163	0.686	2.891	0.089	0.025	0.875
Clarithromycin	2.143	0.143	0.124	0.725	2.56	0.11	6.425	0.011	11.246	0.001	5.858	0.016
Ethambutol	-	-	48.347	0	-	-	5.398	0.02	-	-	0.385	0.535
Rifampicin	-	-	1.592	0.207	-	-	6.032	0.014	-	-	3.115	0.078

## Sheet: RGM
Rapidly Growing Mycobacteria
Antibiotics	Amikacin			Clarithromycin			Imipenem			Cefoxitin
	R	I	S	R	I	S	R	I	S	R	I	S
M. abscessus (%)	57 (4.64)	110 (8.95)	1062 (86.41)	608 (58.63)	55 (5.30)	374 (36.07)	386 (54.14)	207 (29.03)	120 (16.83)	41 (7.91)	323 (62.36)	154 (29.73)
M. bolletii (%)	16 (8.33)	2 (1.04)	174 (90.63)	64 (33.33)	2 (1.04)	126 (65.63)	44 (40.37)	31 (28.44)	34 (31.19)	12 (9.83)	65 (53.28)	45 (36.89)
M. massiliense (%)	20 (3.47)	60 (10.42)	496 (86.11)	46 (7.97)	6 (1.04)	525 (90.99)	251 (57.84)	149 (34.33)	34 (7.83)	40 (10.75)	262 (70.43)	70 (18.83)
Summary	93 (4.66)	172 (8.61)	1732 (86.73)	718 (39.76)	63 (3.49)	1025 (56.75)	681 (54.22)	387 (30.81)	188 (14.97)	93 (9.19)	650 (64.23)	269 (26.58)
Antibiotics	M. abscessus vs M. bolletii		M. abscessus vs M. massiliense		M. bolletii vs M. massiliense
	c2	p-value	c2	p-value	c2	p-value
Amikacin	4.653	0.031	1.305	0.253	7.616	0.006
Clarithromycin	41.837	0	392.274	0	75.195	0
Imipenem	2.413	0.12	0.424	0.515	3.408	0.065
Cefoxitin	0.402	0.526	1.749	0.186	0.067	0.796
